# Supplementary material for: The rewiring of a terminal selector regulatory cascade generates convergent neuronal laterality
Source: PLoS Genet. 2026 Feb 11;22(2):e1011782. doi: 10.1371/journal.pgen.1011782 (PMC12919926; doi:10.1371/journal.pgen.1011782)
Supplement: S1 Appendix — Differential Expression list of hairpin miRNA with volcano plot (csv and png). Differential Expression list of mature miRNA with volcano plot (csv and png). Mirtrace length plot (png). Mirtrace phred plot (png). Mirtrace complexity plot (png). Mirtrace contamination plot. (ZIP) [file pgen.1011782.s013.zip]

Archive with 22 entries (21 files):
- smRNAseq pash1/
- __MACOSX/._smRNAseq pash1
- smRNAseq pash1/multiqc_report.html
- __MACOSX/smRNAseq pash1/._multiqc_report.html
- smRNAseq pash1/hairpin.DE_results.csv
- __MACOSX/smRNAseq pash1/._hairpin.DE_results.csv
- smRNAseq pash1/.DS_Store
- __MACOSX/smRNAseq pash1/._.DS_Store
- smRNAseq pash1/mature.volcano_noRep.png
- __MACOSX/smRNAseq pash1/._mature.volcano_noRep.png
- smRNAseq pash1/mature.DE_results.csv
- __MACOSX/smRNAseq pash1/._mature.DE_results.csv
- smRNAseq pash1/mirtrace-complexity-plot.png
- __MACOSX/smRNAseq pash1/._mirtrace-complexity-plot.png
- smRNAseq pash1/mirtrace-contamination-plot.png
- __MACOSX/smRNAseq pash1/._mirtrace-contamination-plot.png
- smRNAseq pash1/mirtrace-length-plot.png
- __MACOSX/smRNAseq pash1/._mirtrace-length-plot.png
- smRNAseq pash1/mirtrace-phred-plot.png
- __MACOSX/smRNAseq pash1/._mirtrace-phred-plot.png
- smRNAseq pash1/hairpin.volcano_noRep.png
- __MACOSX/smRNAseq pash1/._hairpin.volcano_noRep.png
