# Supplementary material for: The rewiring of a terminal selector regulatory cascade generates convergent neuronal laterality
Source: PLoS Genet. 2026 Feb 11;22(2):e1011782. doi: 10.1371/journal.pgen.1011782 (PMC12919926; doi:10.1371/journal.pgen.1011782)
Supplement: S1 Appendix — Differential Expression list of hairpin miRNA with volcano plot (csv and png). Differential Expression list of mature miRNA with volcano plot (csv and png). Mirtrace length plot (png). Mirtrace phred plot (png). Mirtrace complexity plot (png). Mirtrace contamination plot. (ZIP) [file pgen.1011782.s013.zip › smRNAseq pash1/hairpin.DE_results.csv]

	logFC	logCPM	PValue	FDR	BCV_used
ppc-mir-2247	4.1018179898525	10.1753479979637	7.15162095328851e-09	1.73784389164911e-06	0.3
ppc-mir-2258	3.59295864452857	11.4304883428209	1.73835978954605e-07	2.11210714429845e-05	0.3
ppc-mir-2274	3.47650123411003	8.72902450302747	6.38644493308276e-07	3.99575739675705e-05	0.3
ppc-mir-56	3.3961178053986	10.7039377243037	6.5773784308758e-07	3.99575739675705e-05	0.3
ppc-mir-63a	3.30251557483755	13.6338741205868	1.04922416872605e-06	5.09922946000858e-05	0.3
ppc-mir-8232	3.3656766833908	7.90171433550766	1.82949636528838e-06	7.40946027941794e-05	0.3
ppc-mir-242	3.16339275665097	8.72520743224507	4.03065153722648e-06	0.000139921189078005	0.3
ppc-mir-2269	-3.01549812331684	12.9790199368258	6.35004582905229e-06	0.000192882642057463	0.3
ppc-mir-79	3.04998778611137	7.25084707492391	1.52578663575471e-05	0.000340873678218892	0.3
ppc-mir-2273	3.04558490164901	7.1993357285011	1.77900763162282e-05	0.000340873678218892	0.3
ppc-mir-63c-1	2.82543376353049	11.0164643708234	2.14904260474519e-05	0.000340873678218892	0.3
ppc-mir-63c-3	2.82243174452285	11.0168341474657	2.19946365681383e-05	0.000340873678218892	0.3
ppc-mir-63c-4	2.82243174452285	11.0168341474657	2.19946365681383e-05	0.000340873678218892	0.3
ppc-mir-87	2.86013482215996	8.99414081701124	2.20707053174396e-05	0.000340873678218892	0.3
ppc-mir-63c-2	2.81943595927027	11.0172038298904	2.22505073786324e-05	0.000340873678218892	0.3
ppc-mir-2262	2.98123560171693	7.19079821451977	2.30112290420997e-05	0.000340873678218892	0.3
ppc-mir-2261	3.96911746135591	4.93361967257098	2.38471297519389e-05	0.000340873678218892	0.3
ppc-mir-2236a	3.53632447636542	5.4649985971181	2.7338748007044e-05	0.000369073098095095	0.3
ppc-mir-2249	2.75189019261995	12.3057422574292	3.15631060201787e-05	0.000403675513837023	0.3
ppc-mir-2254	-2.68491044811276	10.604390570597	4.8716881574647e-05	0.000591910111131961	0.3
ppc-mir-124	2.73032616951995	8.38061910653638	5.32746776469818e-05	0.000616464127057932	0.3
ppc-mir-71b	-2.65018574323895	11.736208128764	5.68622847297197e-05	0.000628069781332812	0.3
ppc-mir-84f	3.49713160787822	4.89925681462767	7.58179331837974e-05	0.000801032946246207	0.3
ppc-mir-2234a	2.66626277142804	8.01222585547913	8.65382139346943e-05	0.00087619941608878	0.3
ppc-mir-8296	-3.95061140165233	3.50587890244868	0.000104657442603919	0.0010172703421101	0.3
ppc-mir-9	2.51739388971763	13.4862447845794	0.000120128419821156	0.00112273869294388	0.3
ppc-mir-55b	2.51141196902325	12.8034630554157	0.000124877012780862	0.00112389311502776	0.3
ppc-mir-8338-1	-2.86740636766898	5.14779229673938	0.000135345520182959	0.00117460576444496	0.3
ppc-mir-84a	2.51229969957722	9.68211650613812	0.000141537788619707	0.00117811269654615	0.3
ppc-mir-8234	2.77528016025291	6.37660593339754	0.000145446011919278	0.00117811269654615	0.3
ppc-mir-8243	2.64226018677395	6.6999013234712	0.000181008829055758	0.00141024643998062	0.3
ppc-mir-2248	2.50468900425081	8.22295615889835	0.000185711465347243	0.00141024643998062	0.3
ppc-mir-42a	2.47484454143244	8.36002396019345	0.000219056486218622	0.00161305230760985	0.3
ppc-mir-72	2.28676368289489	15.0097006536736	0.000422707163269121	0.00295333027075702	0.3
ppc-mir-8246	-2.61787958780562	5.20943841812767	0.000431338249544344	0.00295333027075702	0.3
ppc-mir-8250c	-2.70484632137601	4.84604170494101	0.000437530410482522	0.00295333027075702	0.3
ppc-mir-2234b	2.24688610460711	14.0664247453472	0.000523425517987306	0.00343763245597069	0.3
ppc-mir-59	-2.68276897785696	4.54757076476908	0.000622707796495092	0.00398205248811335	0.3
ppc-mir-8338-2	-2.69843200541852	4.75304949149318	0.000659510708940896	0.00410925903263173	0.3
ppc-mir-2242-2	-2.21483505475182	8.71803438146184	0.000709242702461013	0.00430864941745066	0.3
ppc-mir-2242-1	-2.21259864192221	8.71177001013839	0.000730908341791441	0.00433196895256878	0.3
ppc-mir-8364o	-2.63295544726107	4.69754273202977	0.000905675324429969	0.00523997866277339	0.3
ppc-mir-8331	-2.37723640427476	5.34332264035186	0.00111115495202257	0.00627931751956942	0.3
ppc-mir-2272	2.09637843929615	12.9205171561394	0.00114539330649718	0.00632569485179124	0.3
ppc-mir-8294	-2.49787459319139	4.75412564957311	0.0012966601115389	0.00700196460231005	0.3
ppc-mir-8348	-2.27626566984332	5.49068570729081	0.00134616081699909	0.00701379952844342	0.3
ppc-mir-8364i	-2.54701883092714	4.5329052414065	0.00135657850961663	0.00701379952844342	0.3
ppc-mir-2232-2	2.05841903225905	9.5800190516433	0.00151612717330723	0.00767539381486786	0.3
ppc-mir-2232-1	2.02120770288941	10.3992872852075	0.00175542860382292	0.00870549287201977	0.3
ppc-mir-8332	-2.84124632024271	3.70088997873072	0.00202488806996458	0.00984095602002786	0.3
ppc-mir-8364g	-2.09347936684699	6.44959198547197	0.00208162035590514	0.00991830875460683	0.3
ppc-mir-8269	-3.16486982855687	3.21185150357276	0.00217412861833748	0.010159870274154	0.3
ppc-mir-37	2.11404691001194	6.41888790124575	0.00257088302957012	0.0117872561544441	0.3
ppc-mir-236	2.11652209241372	6.15834566126653	0.00284259200076471	0.0127916640034412	0.3
ppc-mir-8364f	-3.02425699915281	3.39298230393316	0.00294047658348542	0.0129915601779447	0.3
ppc-mir-252	1.86835379488244	13.418775401171	0.00348595798691339	0.0151265676932135	0.3
ppc-mir-8350	-2.70423347056958	3.58971294855968	0.00363599722759519	0.0155008302860637	0.3
ppc-mir-2237c	1.96671239265928	6.85318916510742	0.00378167978218256	0.0158439342598338	0.3
ppc-mir-8251	-2.2996247131932	4.33219004847396	0.00413439685535488	0.0170281090822243	0.3
ppc-mir-8241	3.09065900995908	3.70313957555772	0.0044471567301428	0.017903601736299	0.3
ppc-mir-8364a	-2.10167708243801	5.01738169970156	0.00449431977742486	0.017903601736299	0.3
ppc-mir-8281	-2.00529353533897	5.39606929904322	0.00457894140647958	0.0179464961576538	0.3
ppc-mir-8364m	-2.16530187542515	4.40464577443127	0.00505918229728082	0.0195139888609403	0.3
ppc-mir-8295	2.80840542842808	3.97121650672129	0.00568794156034504	0.0212641507563669	0.3
ppc-mir-8364l	-2.40117974405758	3.84180492470223	0.00568794156034504	0.0212641507563669	0.3
ppc-mir-8242	-1.86866727807428	5.88864923958121	0.00686919451834992	0.0252911252721065	0.3
ppc-mir-57	-1.6902478635613	16.8420871296524	0.00784330683770761	0.0284466203218351	0.3
ppc-mir-42b	1.73452116414787	7.77959253221158	0.00818749149021146	0.0290348945706056	0.3
ppc-mir-8314	6.4389494955592	2.46897890093312	0.00824447623609788	0.0290348945706056	0.3
ppc-mir-2246	1.70663050730654	7.51127401217951	0.00960990870439773	0.0333601116452664	0.3
ppc-mir-2235a-6	-1.57698882198499	11.1415879114994	0.0129859647362515	0.0407102699444936	0.3
ppc-mir-2235a-1	-1.57529884587993	11.1397413599731	0.0130793113028528	0.0407102699444936	0.3
ppc-mir-2235a-2	-1.57529884587993	11.1397413599731	0.0130793113028528	0.0407102699444936	0.3
ppc-mir-2235a-3	-1.57529884587993	11.1397413599731	0.0130793113028528	0.0407102699444936	0.3
ppc-mir-2235a-4	-1.57529884587993	11.1397413599731	0.0130793113028528	0.0407102699444936	0.3
ppc-mir-2235a-5	-1.57529884587993	11.1397413599731	0.0130793113028528	0.0407102699444936	0.3
ppc-mir-2235a-7	-1.57529884587993	11.1397413599731	0.0130793113028528	0.0407102699444936	0.3
ppc-mir-2235a-8	-1.57529884587993	11.1397413599731	0.0130793113028528	0.0407102699444936	0.3
ppc-mir-2264	2.41406404032208	3.66638618006418	0.0132772568787174	0.0407102699444936	0.3
ppc-mir-84b	-1.56660818029157	15.2838973015247	0.0134025580064176	0.0407102699444936	0.3
ppc-mir-8316	-2.62736152643944	2.80114478698095	0.014433785932491	0.0433013577974729	0.3
ppc-mir-8264	-1.70030338650244	5.08466529964009	0.0186102899702107	0.0551500056434292	0.3
ppc-mir-8354	2.25075799315379	3.89514324163318	0.0192358836662502	0.0563171051915518	0.3
ppc-mir-63f	1.62521214627274	5.83737845465767	0.020344510437198	0.0588537623361799	0.3
ppc-mir-81	1.45484695399869	13.3043417902949	0.021314459149341	0.0609342773328218	0.3
ppc-mir-71a	-1.45166012014677	11.0435726968404	0.0217826541732122	0.0613714176300837	0.3
ppc-mir-8349	1.87883912535905	4.49622167219229	0.0219724828552152	0.0613714176300837	0.3
ppc-mir-2233	1.44593837503059	10.6451789120186	0.0225028247370733	0.0621384819444183	0.3
ppc-mir-8250d	-2.1954117023841	3.38307208683093	0.0243379505727566	0.0657124665464429	0.3
ppc-mir-8363	-2.02892050116964	3.42219199987402	0.0243379505727566	0.0657124665464429	0.3
ppc-mir-8225	1.6756522162738	5.17814000808929	0.0259159769608265	0.0691944541413703	0.3
ppc-mir-8364b-2	-1.4531469996513	6.8593463423369	0.0264127678744137	0.0691944541413703	0.3
ppc-mir-993	1.40001575368777	13.7250350656924	0.0264818281281787	0.0691944541413703	0.3
ppc-mir-8257	1.4094619563643	8.99178125792304	0.0273064360885451	0.0704909806856544	0.3
ppc-mir-86	1.93678752905635	4.16903704319524	0.0275582023256674	0.0704909806856544	0.3
ppc-mir-8364v	-1.51770092545845	5.24782881106669	0.0295346826544135	0.0747596654689842	0.3
ppc-mir-8230	1.39635262217736	7.77762876427942	0.0312099356433111	0.0778272258386474	0.3
ppc-lin-4	1.35638309470603	13.5155393830782	0.0313871116550924	0.0778272258386474	0.3
ppc-mir-55a	1.31785690121529	9.94654163422031	0.0375281937321585	0.0921146573425709	0.3
ppc-mir-2265	1.28322449080151	9.23043282378578	0.0432267461794913	0.105040993216164	0.3
ppc-mir-2235c	1.76744464138464	4.0445013365021	0.0483231470010607	0.116262621002552	0.3
ppc-mir-8301	-1.97086106280741	3.05405435767146	0.0510703313092023	0.121667554001335	0.3
ppc-mir-8235	-1.26377874667675	6.61519455500378	0.0560091922777594	0.129169462742806	0.3
ppc-mir-8215b	1.20862085910707	9.45307683211115	0.0560323653288254	0.129169462742806	0.3
ppc-mir-2239-1	-1.19786187316662	14.7062266709323	0.0563455269577671	0.129169462742806	0.3
ppc-mir-2239-2	-1.19786187316662	14.7062266709323	0.0563455269577671	0.129169462742806	0.3
ppc-mir-8364q	-1.92616259789202	2.83179915524712	0.0580790143126306	0.131299910497296	0.3
ppc-mir-8364r	-1.67606919349369	3.67649370442236	0.0583555157765762	0.131299910497296	0.3
ppc-mir-2244	-1.22957801251889	6.66946440018454	0.060535886671688	0.134598571656309	0.3
ppc-mir-8267	-1.64820973175355	3.75876815173725	0.061564075837103	0.134598571656309	0.3
ppc-mir-8340	1.49563218597654	4.50783479899175	0.0620075532158088	0.134598571656309	0.3
ppc-mir-2253a	-1.19157313285561	7.88148516906538	0.0626412661291438	0.134598571656309	0.3
ppc-mir-2237b	1.17783638078081	9.18271916728492	0.0628994205706785	0.134598571656309	0.3
ppc-mir-8215a	1.55260262299705	4.2579028285874	0.0631450089251819	0.134598571656309	0.3
ppc-mir-67	1.16720918676803	9.89410527174803	0.0643755558890091	0.134944324478478	0.3
ppc-mir-8364b-1	-1.21858609028588	6.42731784041131	0.0651397285510868	0.134944324478478	0.3
ppc-mir-65	1.84817378191813	3.59806766690626	0.0655285197055982	0.134944324478478	0.3
ppc-mir-8322	-1.74442313750788	3.49670375641439	0.0655285197055982	0.134944324478478	0.3
ppc-mir-8229b	2.69136611205016	2.63009288923532	0.0674690924191613	0.137773020654254	0.3
ppc-mir-2267	1.13161280612067	10.3769214501866	0.0722136015943383	0.146232543228535	0.3
ppc-mir-2245	1.13024395650564	8.56167835477616	0.0756573042201766	0.151939875417379	0.3
ppc-mir-8347	-1.57052270776218	3.7075341510157	0.0840653781233845	0.167441695770348	0.3
ppc-mir-8293	-1.44496331160045	3.89105539387484	0.0879911959115112	0.173836265093473	0.3
ppc-mir-63i	1.19992893587329	5.53284291535077	0.093195703884165	0.182290898074973	0.3
ppc-mir-8364j	-1.07004821445984	7.75690434052157	0.09377103810441	0.182290898074973	0.3
ppc-mir-2271	-1.04463095232112	13.7505344601865	0.0950546100151449	0.183319605029208	0.3
ppc-mir-2238g	-1.27054491066895	4.31265513582308	0.104630426356427	0.200198374839462	0.3
ppc-mir-8272	1.75494975466041	3.18772807927069	0.110025587061987	0.20725750120979	0.3
ppc-mir-2238l	-1.65790340026666	3.02628950207154	0.110025587061987	0.20725750120979	0.3
ppc-mir-8226	-1.46687753782104	3.19692421669345	0.112160512375107	0.209653880824238	0.3
ppc-mir-8319	-0.983817939422483	6.50541344332781	0.136717999885687	0.250961872492313	0.3
ppc-mir-133	-1.44641724547786	3.30842351122926	0.136802704700999	0.250961872492313	0.3
ppc-mir-84d	1.63036747310673	3.10214220382461	0.137741127760359	0.250961872492313	0.3
ppc-mir-232	0.930887803610241	9.7582283626575	0.138390497588354	0.250961872492313	0.3
ppc-mir-8229a	-1.0175043278734	5.7435989403462	0.139489981080464	0.251081965944836	0.3
ppc-mir-8252a	1.02878092813531	5.62106224520058	0.142729295993769	0.255023668577102	0.3
ppc-mir-8318	-1.21270358521645	3.96821515679903	0.148936180969594	0.264171474274535	0.3
ppc-mir-8364h	-0.99893056951053	5.75017791683612	0.150638381720506	0.265254541725238	0.3
ppc-mir-63e	-0.969092001772821	6.18375316469538	0.152551724364435	0.26669114403279	0.3
ppc-mir-8355	1.35415207547867	3.75278648481556	0.155702767792567	0.270255518382813	0.3
ppc-mir-8364n	1.35198436940058	3.52489273973827	0.16150602392822	0.27834016889757	0.3
ppc-mir-2243	0.849080716468677	11.2204696095126	0.174255510989919	0.298197811060214	0.3
ppc-mir-8364s	-0.975674349368248	4.75187139607469	0.181057138620033	0.307670522270406	0.3
ppc-mir-279	-0.826417918989647	11.2908683350011	0.185654707654923	0.311598660941238	0.3
ppc-mir-2238h	-1.20966407479445	3.48608137649717	0.185933357351767	0.311598660941238	0.3
ppc-mir-8218a	1.2530458958274	3.45849596440514	0.191912123713858	0.319415383989504	0.3
ppc-mir-8213	1.02348887738249	4.4229995861461	0.203274884683565	0.336025829783036	0.3
ppc-mir-8309	0.955718768920119	4.99361780657414	0.20533318926185	0.337134898585335	0.3
ppc-mir-42c	-0.784923242715207	8.93223127878415	0.212425550834808	0.346438985589654	0.3
ppc-mir-2240c	0.77728918464191	10.350695153086	0.214046977810441	0.346756104052915	0.3
ppc-mir-1	-0.745876613361584	18.3916445976037	0.230759302736395	0.370673805408966	0.3
ppc-mir-8364d	-0.765970072271623	7.22183692719192	0.231861804206432	0.370673805408966	0.3
ppc-mir-8228	0.744370230975637	8.40235649063808	0.240325405481883	0.381693291059461	0.3
ppc-mir-2238b-2	-0.710892871015919	12.1003359722989	0.253701712901622	0.399241252248825	0.3
ppc-mir-2241a-5	0.718206330706368	8.12718469581972	0.257945994251298	0.399241252248825	0.3
ppc-mir-2241a-1	0.718206330706368	8.12718469581972	0.257945994251298	0.399241252248825	0.3
ppc-mir-2241a-2	0.718206330706368	8.12718469581972	0.257945994251298	0.399241252248825	0.3
ppc-mir-2241a-3	0.712813454441941	8.13107791096957	0.262317170107311	0.399646731716627	0.3
ppc-mir-2241a-4	0.712813454441941	8.13107791096957	0.262317170107311	0.399646731716627	0.3
ppc-mir-2241b-3	0.695128164562431	9.70997219986107	0.26724310088321	0.399646731716627	0.3
ppc-mir-2263	0.695731709780459	9.10053222557321	0.268288994319967	0.399646731716627	0.3
ppc-mir-2241b-2	0.692721968251019	9.71088472245945	0.26888706898621	0.399646731716627	0.3
ppc-mir-2241b-1	0.692721968251019	9.71088472245945	0.26888706898621	0.399646731716627	0.3
ppc-mir-2238b-1	-0.687218573302423	12.0719640076039	0.269720427989823	0.399646731716627	0.3
ppc-mir-8333	-0.690974501886524	8.55647014518302	0.273707809169566	0.403096955322451	0.3
ppc-mir-2260	0.670725412056152	8.22968031799848	0.290194477649881	0.424802759451331	0.3
ppc-mir-36	1.6505813401367	2.65867429915524	0.294764190869522	0.428908373540682	0.3
ppc-mir-63g	-0.636079852306118	9.99947391362305	0.30864252158044	0.446429361571708	0.3
ppc-mir-228	0.62509577238975	10.3491853445301	0.316777711583106	0.455485111921271	0.3
ppc-mir-8364c-1	0.65880166127805	6.22398793043397	0.323953285153641	0.463062637013734	0.3
ppc-mir-312a	-0.592630189011557	10.0556402025042	0.342566516267561	0.48680504943285	0.3
ppc-mir-2241c	0.594189367580578	8.5083524843362	0.346303159871218	0.487157558999479	0.3
ppc-mir-63h	-0.587583826250062	9.97107405858089	0.346824105789753	0.487157558999479	0.3
ppc-mir-8364k	-0.58278786042947	6.93435525176161	0.365710318947925	0.508111568787882	0.3
ppc-mir-235	-0.63365131470481	5.41620503294524	0.367932937028907	0.508111568787882	0.3
ppc-mir-63b	0.571983756094231	8.16969831013339	0.368014963401923	0.508111568787882	0.3
ppc-mir-8364t	-0.650530588398968	4.6006721566499	0.394772093134961	0.54197524650732	0.3
ppc-mir-83	-0.567249757331807	6.46076715705644	0.397132698139207	0.542153065437231	0.3
ppc-mir-2a	0.569324645893932	6.3204804574504	0.40270678103373	0.546691328442437	0.3
ppc-mir-8302	-0.524525123254172	7.83397282573874	0.410414194755293	0.554059162919646	0.3
ppc-mir-2240a-1	0.499758189912492	14.5441398311797	0.420734130142699	0.561845306538762	0.3
ppc-mir-2240a-2	0.499680557108574	14.5441719836879	0.420805949753311	0.561845306538762	0.3
ppc-mir-240	-0.500412058061181	8.76549095779762	0.425511824158743	0.563729381042455	0.3
ppc-mir-2235a-11	0.715215823594107	4.22494998337498	0.426856815274945	0.563729381042455	0.3
ppc-mir-2251a	0.472290991706703	10.3483417339429	0.448842346702342	0.589560487830644	0.3
ppc-mir-234	0.701972578601735	3.97833005086841	0.461303064125659	0.602670132164167	0.3
ppc-mir-2256	-0.44994376297549	8.88572675825124	0.474618846779093	0.616750693942885	0.3
ppc-mir-2268	0.438447909650003	14.7711315893937	0.479695036207282	0.620031349991327	0.3
ppc-mir-8221	0.543410720823071	4.41572357154604	0.485573693285162	0.622709209787199	0.3
ppc-mir-2238c	-0.431652636221228	12.4186119074306	0.486891974730731	0.622709209787199	0.3
ppc-mir-2235d	-0.437194812378925	7.12585193563945	0.499022100658044	0.634881520732486	0.3
ppc-mir-8216	-0.673420274206541	3.37872589526924	0.50874102219482	0.640988970494879	0.3
ppc-mir-54	0.417799875235518	8.69175612247445	0.509098235825151	0.640988970494879	0.3
ppc-mir-2235a-10	-0.433016027964811	6.01771248371525	0.529866148672925	0.663125098210706	0.3
ppc-mir-2237d	0.984778717518056	2.68735525936332	0.534051980733577	0.663125098210706	0.3
ppc-mir-8364u	-0.682050394575645	3.11867304284992	0.534866334359253	0.663125098210706	0.3
ppc-mir-2237a	0.379967121591061	12.3997470971231	0.540450128029067	0.666646604624686	0.3
ppc-mir-2238a-2	-0.371478712865775	8.8883495959675	0.555688332654037	0.678554094647895	0.3
ppc-mir-2238a-4	-0.369880468385946	8.88905096166039	0.555688332654037	0.678554094647895	0.3
ppc-mir-2238a-1	-0.362535141640322	8.83959034389539	0.563699885036597	0.683949742966948	0.3
ppc-mir-8315-1	-0.39975291002162	5.60363563422904	0.568550815141249	0.683949742966948	0.3
ppc-mir-8315-2	-0.383842117290437	5.61084948083145	0.568550815141249	0.683949742966948	0.3
ppc-mir-8254	0.676924086078595	2.83202822446368	0.571382497351184	0.683970181558314	0.3
ppc-mir-8278	-0.382769860169011	5.74375284463995	0.580304762827858	0.687244067052166	0.3
ppc-mir-2238a-3	-0.348052213799292	8.84300066196974	0.581551231282144	0.687244067052166	0.3
ppc-mir-2252	-0.342404186557214	9.92409137263793	0.583250832167976	0.687244067052166	0.3
ppc-mir-38	0.344036724171864	8.71358763872176	0.585430131192586	0.687244067052166	0.3
ppc-mir-2238d	-0.348742566362569	7.48111860580635	0.589431398410725	0.688614566412529	0.3
ppc-mir-8290	0.327346826133916	6.57422073129492	0.616327816379305	0.71659167167546	0.3
ppc-mir-8364c-2	-0.316441274413061	6.985388856732	0.623115829857447	0.720374382305593	0.3
ppc-mir-2255	-0.331983348733148	6.27376487059075	0.625510266117202	0.720374382305593	0.3
ppc-mir-2240b	0.299705428166387	12.4864610354108	0.629048151448295	0.721031607556301	0.3
ppc-mir-46	0.28002365455561	16.2324515672443	0.651285213235511	0.743015524958822	0.3
ppc-mir-8286a	0.291856283525541	7.01708431104125	0.656314357786592	0.745254153935242	0.3
ppc-mir-2270	-0.26950222564331	11.11536097895	0.664593855146756	0.751145613026334	0.3
ppc-mir-8214	-0.478155508999219	3.20814792588559	0.674493058536206	0.755307895042848	0.3
ppc-mir-8268	-0.386085771211092	3.25053665809101	0.674493058536206	0.755307895042848	0.3
ppc-mir-45	0.253417987113795	10.5262290994058	0.684198260734834	0.762661364030114	0.3
ppc-mir-2259	0.242108996551302	9.8988959956794	0.69854046986344	0.775092850122447	0.3
ppc-mir-2b	0.239513385736989	8.35182108989034	0.70701366565895	0.779559362054548	0.3
ppc-mir-8283	0.241803252384517	7.01561476969965	0.710950611883191	0.779559362054548	0.3
ppc-let-7	0.22857156846202	12.3728553537145	0.712550908444028	0.779559362054548	0.3
ppc-mir-2253b	0.232703180336767	8.07822927353249	0.715398097687919	0.779559362054548	0.3
ppc-mir-2235a-9	0.325944500877036	4.0978806747614	0.734433942072216	0.796729678230127	0.3
ppc-mir-8364e	0.223126788043735	4.92284985666849	0.76454780956005	0.825711634324854	0.3
ppc-mir-2251b	-0.18026906396447	7.88054340432871	0.779431537790103	0.838061343730066	0.3
ppc-mir-2266	-0.170860310216368	11.0038337908446	0.783583869689917	0.838814450813436	0.3
ppc-mir-8220	0.1819338204344	5.62057104263083	0.80054000501366	0.853207110606664	0.3
ppc-mir-8343	-0.125398716389053	6.2607606333594	0.853223655821608	0.905385800718998	0.3
ppc-mir-8252b	0.111063701935633	7.47187336620169	0.870789686968147	0.920008234492434	0.3
ppc-mir-2238e	-0.0971507605594617	8.84448604076014	0.87973457049168	0.925435067660079	0.3
ppc-mir-2235b	0.291882171682611	3.28341999423425	0.888892141764503	0.931037889865406	0.3
ppc-mir-8217	0.120598795239978	4.17348341854013	0.936044774030451	0.97410406838415	0.3
ppc-mir-239-1	0.0483899957644446	12.2692599808564	0.938026139925477	0.97410406838415	0.3
ppc-mir-239-2	0.0422299878780741	12.2746525487128	0.945936629979958	0.978138728021828	0.3
ppc-mir-8227	0.0629208124538775	5.08754002958951	0.964435207113592	0.993041336138147	0.3
ppc-mir-2250	-0.0212626426303041	10.9423337843582	0.973267236829806	0.997906913711573	0.3
ppc-mir-63d	-0.0225282119384878	5.96694906304602	0.980091067472698	1	0.3
ppc-mir-8222	0.0750973784250447	3.73974741566304	1	1	0.3
ppc-mir-8233	0.218539731982606	3.24294912330779	1	1	0.3
ppc-mir-8219	-0.0494616464106794	3.26724042806706	1	1	0.3
ppc-mir-63j	0.0025281039455927	5.3095194306219	1	1	0.3
ppc-mir-8270	0.00251242842410545	3.44293831622427	1	1	0.3
