# Supplementary material for: The rewiring of a terminal selector regulatory cascade generates convergent neuronal laterality
Source: PLoS Genet. 2026 Feb 11;22(2):e1011782. doi: 10.1371/journal.pgen.1011782 (PMC12919926; doi:10.1371/journal.pgen.1011782)
Supplement: S1 Appendix — Differential Expression list of hairpin miRNA with volcano plot (csv and png). Differential Expression list of mature miRNA with volcano plot (csv and png). Mirtrace length plot (png). Mirtrace phred plot (png). Mirtrace complexity plot (png). Mirtrace contamination plot. (ZIP) [file pgen.1011782.s013.zip › smRNAseq pash1/mature.DE_results.csv]

	logFC	logCPM	PValue	FDR	BCV_used
ppc-miR-8246-5p	-4.36402080313907	5.2695062495848	2.3335971401365e-09	8.93767704672281e-07	0.3
ppc-miR-2269	-4.37281210530343	4.26923118805047	6.1592134733629e-09	1.179489380149e-06	0.3
ppc-miR-8250c-3p	-3.60874555390695	8.8464354817355	1.49567306522604e-07	1.90947594660524e-05	0.3
ppc-miR-59-5p	-3.73135081849744	4.43930968569074	2.18412367862518e-07	2.09129842228361e-05	0.3
ppc-miR-8247-3p	3.7259128355189	4.38248491920264	5.58098815041575e-07	4.27503692321846e-05	0.3
ppc-miR-8244-3p	3.66456337582906	3.84379704892011	1.39183063136439e-06	7.72651249499959e-05	0.3
ppc-miR-56	3.25884739236441	9.69077328335212	1.41215633067878e-06	7.72651249499959e-05	0.3
ppc-miR-8323-3p	5.2235239387238	1.97704930725626	2.7256133712141e-06	9.65652243313612e-05	0.3
ppc-miR-63a	3.13960756790616	15.5224192549349	2.91061714475544e-06	9.65652243313612e-05	0.3
ppc-miR-2236b	3.23669016646023	5.64882674501811	3.12476026007475e-06	9.65652243313612e-05	0.3
ppc-miR-242	3.49677984221803	4.0023720513944	3.24005610914945e-06	9.65652243313612e-05	0.3
ppc-miR-2236a	3.42291341758232	4.18985621529496	3.58081978315742e-06	9.65652243313612e-05	0.3
ppc-miR-8259-3p	3.43041185600923	4.03280570592022	3.62401738885954e-06	9.65652243313612e-05	0.3
ppc-miR-8232-5p	3.27039184637081	4.86062411916155	3.73989443179764e-06	9.65652243313612e-05	0.3
ppc-miR-8233-5p	3.18927389126114	5.72617531922033	3.82728831970996e-06	9.65652243313612e-05	0.3
ppc-miR-79	3.0830920927366	10.5142382533356	4.20673125702357e-06	9.65652243313612e-05	0.3
ppc-miR-8257-5p	3.24747027373072	4.84022052219035	4.28618489199253e-06	9.65652243313612e-05	0.3
ppc-miR-63f	3.19857874176844	5.03944211131529	5.50320905335788e-06	0.000113589136492742	0.3
ppc-miR-133-3p	3.17972425419275	5.09526301631127	5.63497021765559e-06	0.000113589136492742	0.3
ppc-miR-8336-3p	3.73730775776582	2.96632854066254	6.00325693018936e-06	0.000114962370213126	0.3
ppc-miR-8348-3p	-3.02001737146002	6.19415090582593	7.79959152216313e-06	0.000142249692999451	0.3
ppc-miR-360-5p	3.02858867464593	6.33554533584648	8.24501765662914e-06	0.000143538261931316	0.3
ppc-miR-8239-5p	3.59570776027914	3.04865752928706	1.03058938948966e-05	0.000171615537467192	0.3
ppc-miR-8338-3p	-4.72009014689293	0.631253663438365	1.11594391249136e-05	0.000178086049368413	0.3
ppc-miR-8241-5p	2.98434452281099	5.88990345680614	1.20211442489494e-05	0.000182310896773007	0.3
ppc-miR-8233-3p	3.0063542079232	5.39363293196906	1.24166796732503e-05	0.000182310896773007	0.3
ppc-miR-2273	2.95049913468307	6.44574173799542	1.2852204211152e-05	0.000182310896773007	0.3
ppc-miR-65	3.00740288787702	5.07806874946116	1.51761736273926e-05	0.000204993913296757	0.3
ppc-miR-8314-3p	3.35772437648173	3.32276851539808	1.55217323383968e-05	0.000204993913296757	0.3
ppc-miR-87	2.83502304810743	13.6560139577434	1.88529392395848e-05	0.000240689190958699	0.3
ppc-miR-84f-5p	2.82250365082752	9.84814883144883	2.07133838470548e-05	0.000255910516562	0.3
ppc-miR-8300-3p	4.24247154581655	1.98007171349662	2.29927175874663e-05	0.000275194088624987	0.3
ppc-miR-2239	-2.79808709627099	8.28411525650457	2.46565134702632e-05	0.000277966886045657	0.3
ppc-miR-8322-5p	-3.2614060655878	2.24050122405798	2.48256362912787e-05	0.000277966886045657	0.3
ppc-miR-8329-3p	3.28807979879289	3.11942997039043	2.54016736595248e-05	0.000277966886045657	0.3
ppc-miR-8354-5p	3.03826592341238	3.99810689798689	2.75716017927194e-05	0.00029099838285247	0.3
ppc-miR-42b	2.79920133156761	6.83284451903041	2.87643938544105e-05	0.00029099838285247	0.3
ppc-miR-2249	2.76856415792341	9.14653942240302	2.88719022151276e-05	0.00029099838285247	0.3
ppc-miR-8246-3p	-2.70722222007233	6.19723793246079	4.86520276270093e-05	0.000477787861054989	0.3
ppc-miR-37	2.6661047480424	10.3065226363935	5.16150125396691e-05	0.000494213745067332	0.3
ppc-miR-8276-5p	8.19102098987297	1.01921321785809	5.3634245553588e-05	0.000497718683231268	0.3
ppc-miR-71b-5p	-2.65413682540781	18.1194989538043	5.45801166989903e-05	0.000497718683231268	0.3
ppc-miR-8281-5p	-2.647193127126	7.77554796194946	6.00798259656133e-05	0.00052801814415149	0.3
ppc-miR-8223-3p	2.71376724269233	5.52212581686002	6.06600478920772e-05	0.00052801814415149	0.3
ppc-miR-76-3p	2.64016034857511	5.86911542173205	8.45896030501582e-05	0.00071995151040468	0.3
ppc-miR-2247	4.5817736062816	1.42474475541613	9.34877849898147e-05	0.000778387427197805	0.3
ppc-miR-8256-5p	-2.70591172780686	3.71190231167051	0.000104317520509691	0.000850076816068335	0.3
ppc-miR-8219-3p	2.532106205122	8.869725597292	0.000113287650556844	0.000903941045068153	0.3
ppc-miR-8350-3p	-2.51866262526608	8.89517701461441	0.000120235256047115	0.000939798021756019	0.3
ppc-miR-2262	2.53473414324455	6.72588553404721	0.000128060626266373	0.000980944397200419	0.3
ppc-miR-8330-5p	-5.09002224053263	0.0993339436817897	0.000160054276437277	0.00120197623285249	0.3
ppc-miR-8242-3p	2.61917954709627	4.3382700346704	0.000167419933812411	0.00123311220481064	0.3
ppc-miR-8306-3p	-2.45267104832717	7.94567005009964	0.000178234240024329	0.00128799460243996	0.3
ppc-miR-8265-3p	2.57590531507782	4.38436515183884	0.000193011651603926	0.00136895301045007	0.3
ppc-miR-8234-5p	2.68595166045833	3.62606813055713	0.000200951519047959	0.00139935330537033	0.3
ppc-miR-8213-5p	2.46859148120171	5.29392925256053	0.000235584672759055	0.00161123088690568	0.3
ppc-miR-8238-3p	2.68570704802909	3.47267027783605	0.000254651865225573	0.00171108183125253	0.3
ppc-miR-8237-3p	2.36475886667388	9.22590900336854	0.000283351401608613	0.0018710963244155	0.3
ppc-miR-228-5p	2.40123766398505	5.17629646094056	0.000344776219353538	0.00223812359343059	0.3
ppc-miR-8364d-5p	7.75978837304021	0.659690220780114	0.000351093973137398	0.00224114986186039	0.3
ppc-miR-63c	2.44335861298617	4.49588955682087	0.000384651759412796	0.00241510858778854	0.3
ppc-miR-55b	2.46737104852996	4.12361895296843	0.000425808013861574	0.00263039466627391	0.3
ppc-miR-8239-3p	3.1305202746952	1.91788444826997	0.00043732548767428	0.00265866129808332	0.3
ppc-miR-59-3p	-2.27715417250036	11.6469210120351	0.000444763574175877	0.00266163201420876	0.3
ppc-miR-84b	-2.27169130266679	6.05347063848782	0.000517577097011439	0.00304972351008279	0.3
ppc-miR-2242	-2.24422421494521	11.6125625709292	0.000529534282498254	0.00307290348783078	0.3
ppc-miR-8316-5p	-2.25726804487946	6.23056047983532	0.000558546995926916	0.00319288805134342	0.3
ppc-miR-8218a-3p	7.68613809080117	0.599203741994621	0.000592164764947653	0.00333528095551399	0.3
ppc-miR-8295-3p	3.32535901514464	1.71412434921614	0.000638068027018788	0.00349735276765692	0.3
ppc-miR-8225-5p	2.22763311360836	7.18384630740156	0.000639202855707532	0.00349735276765692	0.3
ppc-miR-8338-2-3p	-3.3220498759552	0.605143720132564	0.000660915013712779	0.00356521760918302	0.3
ppc-miR-2245	2.21397482895903	6.25125382001376	0.000741350434254249	0.00394357244888024	0.3
ppc-miR-8223-5p	2.63267698137007	2.70808247448694	0.000757088940656881	0.00397212416810391	0.3
ppc-miR-8273-3p	-2.87700287309835	1.20745076640778	0.000781854299929085	0.0040466242820654	0.3
ppc-miR-8306-5p	-3.23989110442151	0.534606417704845	0.000830750740749149	0.00424236711609232	0.3
ppc-miR-8355-3p	2.44314923523473	3.10081396926205	0.000900102809245695	0.0045175594845883	0.3
ppc-miR-8232-3p	2.14578155754298	8.04406692137852	0.000920025169185085	0.0045175594845883	0.3
ppc-miR-8243-5p	2.14578155754298	8.04406692137852	0.000920025169185085	0.0045175594845883	0.3
ppc-miR-8364v-3p	3.22370133375192	1.6303352936526	0.000947515244778436	0.00452121129228345	0.3
ppc-miR-234	2.22040961332881	4.82608378143806	0.000951681380978652	0.00452121129228345	0.3
ppc-miR-8250c-5p	-2.28763585227039	3.35608756438696	0.000956183067036448	0.00452121129228345	0.3
ppc-miR-8240-3p	2.4871680677124	2.83418730371612	0.00100268572133574	0.00468327599111693	0.3
ppc-miR-8218b-5p	2.22621761042894	4.50963570170612	0.00107519391113385	0.00496143696342486	0.3
ppc-miR-2234a	2.13270591850763	5.91167275845763	0.00114738442165797	0.00520478842460462	0.3
ppc-miR-8218a-5p	2.12179574839063	6.49411757459866	0.00115510970258849	0.00520478842460462	0.3
ppc-miR-8251-5p	-2.09282981433953	8.33749444869707	0.00117809370249525	0.00524662660529863	0.3
ppc-miR-8261-3p	2.9014896909122	1.73028251723961	0.00130442179646988	0.00574245457526396	0.3
ppc-miR-8294-3p	-2.05521611278195	7.95380819846091	0.00143116202802559	0.00622880746288409	0.3
ppc-miR-8216-3p	-2.04598167924935	13.2581566798009	0.00146367308212945	0.00629872798264696	0.3
ppc-miR-133-5p	2.29322874913397	3.22828774165865	0.00149149329779123	0.00634713258948934	0.3
ppc-miR-8327-3p	2.13628446006903	4.70915047996129	0.00152575059366676	0.00642156568543265	0.3
ppc-miR-2258	2.81628526706805	1.66139452067725	0.00168626475238231	0.00701999348002636	0.3
ppc-miR-8347-3p	-2.01492436000673	8.76493960581013	0.00173020260226026	0.0071254580286632	0.3
ppc-miR-8254-3p	7.39398782557687	0.362120059807515	0.00182029045176385	0.00741671535133569	0.3
ppc-miR-8349-5p	1.98954925644655	9.47341450049059	0.00196071352938475	0.007904771386888	0.3
ppc-miR-71a	-1.97211869872467	14.8034427412694	0.00210717940183168	0.00840676782189099	0.3
ppc-miR-8262-3p	-1.99912812392705	5.26828690804511	0.00216865625398652	0.00851913392699102	0.3
ppc-miR-8281-3p	-1.96771831817447	8.81654543581523	0.00217983061317264	0.00851913392699102	0.3
ppc-miR-8275-3p	-1.94864411913668	10.4905736161062	0.00237092227222247	0.0091723558612243	0.3
ppc-miR-8230-3p	2.30529300872477	2.68747149104411	0.00242140987272016	0.00927399981251822	0.3
ppc-miR-57-5p	-1.93915548680655	13.6398317153888	0.00247376077224937	0.00938069678981691	0.3
ppc-miR-8219-5p	2.72573113581533	1.5887341263977	0.00250394853662466	0.00940208126987494	0.3
ppc-miR-86	1.95429831251563	6.54060726643984	0.00255411043196995	0.00949732325674263	0.3
ppc-miR-8340-3p	2.15759352378404	3.1938043676386	0.00283115449890287	0.0103496632923928	0.3
ppc-miR-8300-5p	2.27922844280169	2.54998597498771	0.00283737505405023	0.0103496632923928	0.3
ppc-miR-8240-5p	3.7869617015493	0.770060560191292	0.00294047658348542	0.0106245521837256	0.3
ppc-miR-8364q-5p	-2.16756365555792	2.44517826523088	0.00304736295214514	0.0109078505670242	0.3
ppc-miR-8249-5p	2.37610099187011	2.20435425543962	0.0030960560849936	0.0109440125859413	0.3
ppc-miR-8258-3p	2.01793180627967	4.08043549001357	0.00313863357262772	0.0109440125859413	0.3
ppc-miR-2235a-9-3p	-1.90150194769972	6.88576717480024	0.00314318899335128	0.0109440125859413	0.3
ppc-miR-8296-5p	-1.87618859601304	8.18422235327647	0.00340371550577007	0.0117443517000895	0.3
ppc-miR-83-5p	2.13675725005239	2.8550162806998	0.0038757896574535	0.013253816417899	0.3
ppc-miR-8222-5p	2.24735087135878	2.39757244410454	0.00453075482046762	0.0152896198551597	0.3
ppc-miR-8364p-5p	-2.28391985012688	1.20568120409551	0.00455095734592221	0.0152896198551597	0.3
ppc-miR-8274-3p	1.94810330125546	3.74919410562563	0.00472625551300725	0.0157404857520155	0.3
ppc-miR-8276-3p	1.93593117136268	3.78257124384833	0.00516862216981969	0.0170653645779392	0.3
ppc-miR-8331-3p	-1.94774936063809	2.67033369104447	0.0056835060122919	0.0186049812197248	0.3
ppc-miR-8364u-5p	-2.22268764664788	1.15822618426066	0.00618855145903749	0.020086569566198	0.3
ppc-miR-8245b-3p	-1.91264259167299	2.87685722275752	0.0063309856886271	0.0203761976365057	0.3
ppc-miR-228-3p	1.86074882942186	3.44552023684637	0.00721912981248875	0.0230389397170824	0.3
ppc-miR-279	-1.70702506436788	14.592483563364	0.00727862064168921	0.0230389397170824	0.3
ppc-miR-8364o-5p	-2.49034059217831	0.394306725717223	0.00739425542762159	0.0232131133506481	0.3
ppc-miR-8312-3p	-1.68806523408742	6.84229578079293	0.00833086685687111	0.0259408293185499	0.3
ppc-miR-2264	1.71808059402699	5.14968064532849	0.00864410887055969	0.0266991427211642	0.3
ppc-miR-9	1.65717282931483	7.04363805788665	0.00963213104102593	0.0295128495097035	0.3
ppc-miR-8230-5p	1.61466765013267	9.17554269052243	0.0110337510890789	0.0335391005326765	0.3
ppc-miR-8260-3p	-1.71399374521965	3.35051838345997	0.0113882568380309	0.0343441131414632	0.3
ppc-miR-8235-5p	-1.5989589192015	6.69088418340305	0.0121555275305263	0.0363716175327468	0.3
ppc-miR-1	-1.59230502943342	7.63268812168368	0.0122663437608117	0.0364186795379137	0.3
ppc-miR-8305-3p	2.86520243007342	0.847758186143614	0.0132772568787174	0.039116841419606	0.3
ppc-miR-42a	1.56571566743484	10.1818510499369	0.0135146523435103	0.039387266044959	0.3
ppc-miR-2238i-3p	-1.57972767290721	6.12222810257705	0.0135747235455211	0.039387266044959	0.3
ppc-miR-2238b	-1.54372311612865	6.3067689081486	0.0156374664654259	0.0450312004229935	0.3
ppc-miR-8247-5p	2.14843054392046	1.65224288739567	0.0157891226968108	0.0451286118871531	0.3
ppc-miR-8236-3p	-1.51832253507158	8.54107683710273	0.0165643013511968	0.046993536425988	0.3
ppc-miR-8320-3p	6.69312627223656	-0.185366518373124	0.0176015610664517	0.0495691021209633	0.3
ppc-miR-8266-3p	-1.56409978783664	3.878859300212	0.0181361756787834	0.0507018633939711	0.3
ppc-miR-63e	-1.48994689690023	9.57629263523177	0.0185124836104616	0.051378849440629	0.3
ppc-miR-2237c	1.48510738019053	7.49819026997936	0.0193743972335727	0.0533841305068947	0.3
ppc-miR-8214-3p	-1.48073275485179	6.98755524259365	0.0198075818923973	0.0541878847484869	0.3
ppc-miR-2248	3.25546495439777	0.35332063543577	0.0199607240348088	0.054219555356963	0.3
ppc-miR-8333-5p	-1.52033442876628	4.16784287801711	0.0203843731896319	0.0549803868424579	0.3
ppc-miR-8257-3p	1.46480244027299	7.75407950293813	0.0209230384176622	0.0560386273703821	0.3
ppc-miR-8364n-3p	1.65289103929467	3.00577949908077	0.0213267816214967	0.0565405090700891	0.3
ppc-miR-2235a-3p	-1.45292984038854	15.4632545460044	0.0214056757576055	0.0565405090700891	0.3
ppc-miR-2232	1.43414755981303	14.7450610962494	0.0230814751935637	0.0603637231794972	0.3
ppc-miR-2235a-11-3p	-1.43667439449016	8.02357628539285	0.0231683219513997	0.0603637231794972	0.3
ppc-miR-8243-3p	1.6890123880794	2.41866275595415	0.0236227908573146	0.0611319520158885	0.3
ppc-miR-8216-5p	-1.57661031388092	2.45401096505377	0.0242683121279684	0.0617411720976052	0.3
ppc-miR-8314-5p	2.68767996926972	0.710576678644083	0.0243379505727566	0.0617411720976052	0.3
ppc-miR-8364q-3p	-1.51924075789737	3.15314443365346	0.0243418198087164	0.0617411720976052	0.3
ppc-miR-252	1.54231038446372	3.5658808843162	0.0245193711735784	0.0617823628913193	0.3
ppc-miR-8288-5p	2.44106532083671	0.523882539802893	0.0251587262767884	0.0629790337516991	0.3
ppc-miR-8264-5p	-1.41140593557339	6.76170789711139	0.0262534700460012	0.0652927209585614	0.3
ppc-miR-8213-3p	1.54652387408085	3.10277347587316	0.0284603040947416	0.0703244933437808	0.3
ppc-miR-2260	1.44722692762489	4.25226850971119	0.0289316473703886	0.0710309034798644	0.3
ppc-miR-8297-3p	-1.37821980680842	6.41127325094418	0.0302055182101428	0.0736860730858898	0.3
ppc-miR-2237d-5p	1.37085775942846	7.06529056776191	0.0307565563727279	0.074555449941486	0.3
ppc-miR-8215a-5p	1.47151865617838	3.47367334550323	0.0315973527973969	0.0759038482842622	0.3
ppc-miR-8349-3p	1.79225090070591	1.75466763468943	0.0317091794399007	0.0759038482842622	0.3
ppc-miR-2238l-3p	-1.37978789377974	4.48480679998429	0.0334044770902658	0.0791618035545571	0.3
ppc-miR-236	1.48890059791775	3.26556185980769	0.0334835827045385	0.0791618035545571	0.3
ppc-miR-8339-3p	1.36196341586855	5.53968533104506	0.0340215873393669	0.0799402941777762	0.3
ppc-miR-8265-5p	2.15513567543184	0.792029061580714	0.0343386042408442	0.0801932038063617	0.3
ppc-miR-8301-5p	-1.47135475265169	2.74946151148247	0.0352075239806236	0.08172413142169	0.3
ppc-miR-8364m-5p	-1.51672095222766	2.03556569598137	0.0388535516322463	0.0896440378021105	0.3
ppc-miR-8256-3p	-1.63384936319458	1.43570592446676	0.0391969312642045	0.0896493350801667	0.3
ppc-miR-8269-3p	-1.31508663899695	5.69013382537005	0.0393239903223708	0.0896493350801667	0.3
ppc-miR-8284-3p	-1.38364764156277	3.01995412080869	0.0411484249766834	0.0927129635062256	0.3
ppc-miR-8214-5p	-1.51543124379254	1.6850138775371	0.0411519681359226	0.0927129635062256	0.3
ppc-miR-8231-3p	-1.27251024005224	7.33917473877395	0.0437763272406175	0.0977624420671855	0.3
ppc-miR-8250a-2-3p	3.04280585693517	0.192109574298301	0.044159014301888	0.0977624420671855	0.3
ppc-miR-8249-3p	2.98435464110863	0.148409667772925	0.044159014301888	0.0977624420671855	0.3
ppc-miR-8262-5p	-1.45206119394173	2.27268618978139	0.0458586527539028	0.100941747153706	0.3
ppc-miR-8364i-5p	-1.57748437804811	1.3340348755059	0.0472829539426886	0.102964006244825	0.3
ppc-miR-8364l-3p	-1.47843611992645	2.0473662143311	0.0473150524780396	0.102964006244825	0.3
ppc-miR-8310-3p	-1.78801369336084	0.842849964132964	0.0494559480411425	0.107014848021229	0.3
ppc-miR-2267	1.40169040401548	2.69173310892636	0.0499451536992472	0.107466257678717	0.3
ppc-miR-2272	1.25971179128598	5.11338768960179	0.0503294683530003	0.107688192062565	0.3
ppc-miR-76-5p	2.24960704455581	0.382264932782918	0.0510703313092023	0.108666316063469	0.3
ppc-miR-2265	1.22438408227515	7.47081319393304	0.0523630200826048	0.110801307688606	0.3
ppc-miR-8272-3p	2.92343489173422	0.103156550392957	0.0580790143126306	0.122132035750976	0.3
ppc-miR-8364n-5p	-1.60261409400334	0.815226796435786	0.0583555157765762	0.122132035750976	0.3
ppc-miR-8269-5p	-1.4230744757816	1.76315759655313	0.0594365829276939	0.123718539463624	0.3
ppc-miR-81	1.17458086629473	17.7712562749674	0.0611320146550259	0.126559792502027	0.3
ppc-miR-8363-5p	-1.21178669937644	4.2034154998883	0.064179231833418	0.131732717724925	0.3
ppc-miR-8279-5p	1.20139389023235	4.81522532969429	0.0643185854166082	0.131732717724925	0.3
ppc-miR-8217-5p	1.16483936210049	7.22848165677834	0.0648112714738356	0.132035728587654	0.3
ppc-miR-2235b-3p	1.15234184648596	9.97890033823449	0.0663017363608902	0.134357486911222	0.3
ppc-miR-8215a-3p	1.14666238562607	7.46133310440496	0.0687526158937196	0.138590799406814	0.3
ppc-miR-8364f-5p	-1.39129495741202	1.91033518657364	0.0695595956834333	0.139483377731701	0.3
ppc-miR-36-5p	1.2189438333771	3.77549076193701	0.0708356940636837	0.141302452220786	0.3
ppc-miR-8364v-5p	-1.24473383907964	2.86777448462952	0.0721633100053759	0.143204910528803	0.3
ppc-miR-2252	-1.17442083646894	3.52276516581995	0.076633152074955	0.149930938415177	0.3
ppc-miR-8272-5p	1.58374891478244	1.23210044894005	0.0767188114751682	0.149930938415177	0.3
ppc-miR-8254-5p	2.79328871780755	0.00751298127362808	0.0767270598678191	0.149930938415177	0.3
ppc-miR-2244	-1.12530182014482	5.09585035650732	0.0783488794654165	0.152322948402307	0.3
ppc-miR-8293-3p	-1.09982568788457	6.6799208874105	0.0809338270732955	0.156553817015516	0.3
ppc-miR-67	1.06751100199133	13.2332868435975	0.0880953728517282	0.169550390965889	0.3
ppc-miR-8280-5p	1.08030654497219	5.78417256176152	0.0897308647633543	0.171834606021823	0.3
ppc-miR-8364t-3p	-1.3383324256448	1.41270823015881	0.0932066298886363	0.176888275302174	0.3
ppc-miR-8244-5p	2.4914019816611	-0.208553194068159	0.0936747829842692	0.176888275302174	0.3
ppc-miR-8222-3p	1.04937995993363	9.19342160464589	0.0939737020917149	0.176888275302174	0.3
ppc-miR-312a	-1.15679875470167	2.75036554931222	0.0942172536857532	0.176888275302174	0.3
ppc-miR-72	1.03477667388137	9.41419248593384	0.0984695908633444	0.183970016100785	0.3
ppc-miR-8255-5p	-1.06214394048445	4.5232926303374	0.0989634629152111	0.183995176196727	0.3
ppc-miR-2238c	-1.05368679227064	4.74098369590851	0.100373325046935	0.185714896101334	0.3
ppc-miR-8291-5p	-1.16363132710692	2.36769125904642	0.101758899655291	0.186525345093958	0.3
ppc-miR-8311-3p	2.7235305681043	-0.0431520559896935	0.101785371082604	0.186525345093958	0.3
ppc-miR-2235a-10-3p	-1.01213522926857	12.2564317429694	0.105502835940955	0.190386780894282	0.3
ppc-miR-42c-5p	1.01927684939874	7.05204529506533	0.105507702653934	0.190386780894282	0.3
ppc-miR-8217-3p	1.01379976200117	8.22179830434422	0.105924150315658	0.190386780894282	0.3
ppc-miR-63h	-1.01035631202071	10.7550664277369	0.106193866993305	0.190386780894282	0.3
ppc-miR-8252a-3p	1.02680468514502	5.80790556218021	0.106377992457902	0.190386780894282	0.3
ppc-miR-8307-3p	1.07215533998408	3.73181951120965	0.109446892418492	0.194968185098988	0.3
ppc-miR-8364l-5p	-1.20527048648182	1.78883158737785	0.115933192776421	0.205277197504068	0.3
ppc-miR-8364a-3p	1.30251592038633	1.55451318500714	0.116305879525803	0.205277197504068	0.3
ppc-miR-8364h-5p	-1.05760956590754	2.70588784301216	0.119664977165988	0.210237092910888	0.3
ppc-miR-8283-3p	0.969697371916641	9.71111116565727	0.120977619534985	0.211572731880818	0.3
ppc-miR-55a	0.956515687433084	13.9623888954126	0.125644402755944	0.218735482979665	0.3
ppc-miR-2251b-5p	0.971632553993279	5.65588120727999	0.126597848007301	0.219398080483241	0.3
ppc-miR-8303-3p	2.21462560698923	-0.398839718994727	0.130835706990039	0.225721062059392	0.3
ppc-miR-2253d-3p	-0.936395941874934	7.54379276810992	0.135087135278717	0.232010640411429	0.3
ppc-miR-8292-5p	1.90426974275681	0.134851977353216	0.137333207922182	0.232361797193927	0.3
ppc-miR-8364e-5p	1.83772958497535	0.0884529344305002	0.137333207922182	0.232361797193927	0.3
ppc-miR-2271	-0.947380690095735	4.75060828743964	0.137598043622889	0.232361797193927	0.3
ppc-miR-2235c-3p	0.927021383270642	10.6733203092506	0.137718349772902	0.232361797193927	0.3
ppc-miR-8308-3p	1.11609187003461	2.2711006103435	0.139478992578631	0.234300237533402	0.3
ppc-miR-993	0.980318425809285	3.92679145436292	0.141053727312046	0.235910819041544	0.3
ppc-miR-2243	1.00779787743043	3.22884824042861	0.143194120638394	0.238449340019587	0.3
ppc-miR-2238a	-0.93023275999022	4.95860745069737	0.14480209071916	0.240011106285512	0.3
ppc-miR-8364f-3p	1.30455827442274	1.40298688699739	0.145385317645532	0.240011106285512	0.3
ppc-miR-312b-3p	-0.908267365838401	9.11519274296141	0.146018405433278	0.240021670733672	0.3
ppc-miR-2270	-0.875919682880043	15.3906915258587	0.160171904842984	0.262161707499414	0.3
ppc-miR-8267-3p	-0.872654436855665	8.73254228395039	0.162406925418174	0.26468873376664	0.3
ppc-miR-8235-3p	-1.38221082344917	0.380511675777927	0.164891357492051	0.267599109828202	0.3
ppc-miR-8234-3p	1.27684654087462	1.01609781031672	0.176199896449225	0.284744980337778	0.3
ppc-miR-8328-5p	1.7679714352721	0.0402770940260746	0.176960304726957	0.284772255085818	0.3
ppc-miR-8285-3p	-0.849286160434454	5.38185748478434	0.179558038010967	0.28774363413473	0.3
ppc-miR-8215b-3p	0.840696605256284	6.36419471199059	0.181873354384451	0.290239561371853	0.3
ppc-miR-46	-0.826038731742572	8.12126489717088	0.186108062729065	0.295765095540381	0.3
ppc-miR-8307-5p	1.4638098848891	0.642561716656954	0.191912123713858	0.303728691662842	0.3
ppc-miR-8340-5p	0.827338051920128	4.99937022176167	0.19545478385946	0.308062478264088	0.3
ppc-miR-8277-3p	-0.8358622481328	4.07902186715203	0.201087817786298	0.315641943492427	0.3
ppc-miR-8302-3p	-0.799251461817973	6.39551348358741	0.202641822152682	0.316782930140723	0.3
ppc-miR-2b	-0.786109878132588	11.9410161255551	0.206919499109428	0.322155155117525	0.3
ppc-miR-63k-3p	-0.777906102037321	9.21152558050821	0.21212282932806	0.328919204990474	0.3
ppc-miR-2237b	0.775940507639622	7.35619428754403	0.215228060412106	0.332388496523535	0.3
ppc-miR-8290-3p	0.785561041866994	4.77171212947154	0.224452682175287	0.345242479008574	0.3
ppc-miR-63g	-0.746539803862764	12.5335329069437	0.230400891848046	0.352974166311206	0.3
ppc-miR-235-5p	-0.756540447454968	5.26034652404358	0.232061260316599	0.353437192691475	0.3
ppc-miR-8303-5p	0.834856923350332	2.95122233391183	0.232548753415801	0.353437192691475	0.3
ppc-miR-8364b-3p	-0.783810117566607	3.79125900560627	0.234480402631565	0.354964403983752	0.3
ppc-miR-2238d	-0.75100814195059	5.43613817053926	0.237423446564415	0.358004645803823	0.3
ppc-miR-8221-3p	0.733463077864918	7.26441840274808	0.24130977605535	0.362437820506662	0.3
ppc-miR-63j-3p	0.766746933818689	3.61309779927164	0.25755152674052	0.385321229459449	0.3
ppc-miR-8245a-5p	-0.855306355014193	1.65528483515288	0.265987019200572	0.396393106435094	0.3
ppc-miR-54	0.687149466871406	11.6039912196286	0.269317038256976	0.399800099427991	0.3
ppc-miR-8252b-3p	0.703250527694346	4.7318604479355	0.272494986396326	0.402955906524297	0.3
ppc-miR-2266	-0.670841871919445	13.3660528916035	0.280635101447408	0.413397091747528	0.3
ppc-miR-8268-3p	-0.665451446756035	6.54810694664746	0.287367523961438	0.421692573475981	0.3
ppc-miR-8364h-3p	-0.660406319561183	6.74552194892788	0.291248659168196	0.42575662771534	0.3
ppc-miR-239	-0.657146136243119	6.44496195496795	0.294179365232938	0.427631382966011	0.3
ppc-miR-2235b-5p	1.5358428488289	-0.116439179785456	0.294764190869522	0.427631382966011	0.3
ppc-miR-8263-5p	1.33443037349307	0.210860041400356	0.312120378971349	0.449406410323408	0.3
ppc-miR-8356b-5p	1.33443037349307	0.210860041400356	0.312120378971349	0.449406410323408	0.3
ppc-miR-8227-3p	-0.622403434192332	4.87979786158944	0.328745802578057	0.471571694334816	0.3
ppc-miR-8343-5p	0.589486962224884	9.66647326286351	0.343149656796916	0.490396711019473	0.3
ppc-miR-8331-5p	-0.672036577962926	2.45414083623921	0.344634543154279	0.49068784397059	0.3
ppc-miR-2254	-0.816536867103807	1.10843294214949	0.355279076224608	0.503969948866759	0.3
ppc-miR-8318-3p	-0.8753214152356	0.31558818884534	0.382003104417319	0.537662053326788	0.3
ppc-miR-2253c-3p	-0.545488607978115	6.54056498574924	0.383081517191223	0.537662053326788	0.3
ppc-miR-8364i-3p	-0.556140369365451	4.87279876595449	0.383242142449642	0.537662053326788	0.3
ppc-miR-2235d-3p	-0.550744908755601	5.11554528487968	0.384706050082657	0.537746048108239	0.3
ppc-miR-235-3p	0.537503166025105	7.8321679560079	0.388579361863997	0.541185074886949	0.3
ppc-miR-8229a-3p	-0.570387576518152	3.37535120207312	0.392368400314298	0.544482236668029	0.3
ppc-miR-84e-5p	0.536597013176906	5.07659657584498	0.404302645981163	0.559017737945074	0.3
ppc-miR-8220-3p	-0.515631071488417	13.4215073545816	0.406109739298572	0.559496511335803	0.3
ppc-miR-42c-3p	-0.50837206044994	11.970473796024	0.412778447673713	0.566469993938985	0.3
ppc-miR-63j-5p	-0.528168152318218	3.83918164203468	0.415410630125217	0.566469993938985	0.3
ppc-miR-8362-5p	0.682336016632224	1.6259398537119	0.415608533412153	0.566469993938985	0.3
ppc-miR-2251b-3p	-0.498446831533506	12.3287368497885	0.421894636263603	0.571711044811268	0.3
ppc-miR-8286a-5p	0.759227785373454	1.03870282605949	0.422439231544618	0.571711044811268	0.3
ppc-miR-2240c	-0.578309604525894	2.42173048912359	0.42451124621943	0.572492279232541	0.3
ppc-miR-2238h-3p	-0.488916460179257	10.4010998322155	0.430996444870013	0.579198731176193	0.3
ppc-miR-45	-0.48394796815255	13.691209955998	0.435412293554739	0.58308709241771	0.3
ppc-miR-8252b-5p	-0.479254349115502	7.68041371875487	0.44174169698005	0.589501985865363	0.3
ppc-miR-8364m-3p	-0.757466453839473	0.851942864705753	0.452824335879488	0.602193474450847	0.3
ppc-miR-63b	0.460224389783993	12.3876675396292	0.458208426616615	0.607245077488456	0.3
ppc-miR-63i-5p	0.443898406952453	7.28102127451035	0.477055660670575	0.63004247598907	0.3
ppc-miR-8245a-3p	-0.546792069312047	1.95379624506519	0.480638728442866	0.632340990199118	0.3
ppc-miR-2241b	-0.777043421132049	0.358012366811622	0.482098091744497	0.632340990199118	0.3
ppc-miR-8364c-3p	1.25906647415703	-0.295581599246332	0.489265782138717	0.639552199860507	0.3
ppc-miR-2251a	-0.415433459722332	11.3108274778868	0.503016973902029	0.654130510910657	0.3
ppc-miR-8325-5p	-0.621150759885714	0.109297387038916	0.503834205531707	0.654130510910657	0.3
ppc-miR-8322-3p	-0.66792264389906	0.543648237928029	0.50874102219482	0.658158463185851	0.3
ppc-miR-2238f-3p	0.438976665583121	3.49037469785721	0.510373534115399	0.658158463185851	0.3
ppc-miR-8346-3p	0.413892918336902	5.40595130806637	0.514268565505847	0.660955908015904	0.3
ppc-miR-8364c-5p	-0.495437069876418	2.07745758641918	0.519256563073021	0.665134661060091	0.3
ppc-miR-84a	0.547014088399625	1.73323640356247	0.52283075473702	0.667480596880928	0.3
ppc-let-7	-0.387104886165369	15.8848987671926	0.532343852178094	0.677367758751528	0.3
ppc-miR-2238j-3p	-0.377216730692371	8.99564949666358	0.543573914502004	0.688372826460165	0.3
ppc-lin-4	0.404203713617139	3.56752689640114	0.545629967468273	0.688372826460165	0.3
ppc-miR-2238e	-0.384314066562982	5.23808525406573	0.546384697764726	0.688372826460165	0.3
ppc-miR-8364b-5p	-0.401102585988274	2.94650776271655	0.55076188039761	0.691612459646835	0.3
ppc-miR-8313-3p	0.508491166445438	1.29669855694807	0.558904790957307	0.697370250010136	0.3
ppc-miR-2240a	-0.364246288344424	7.39126567024761	0.558988686039456	0.697370250010136	0.3
ppc-miR-8364s-3p	-0.427235986839344	2.15661821569982	0.564665938004862	0.701674279641114	0.3
ppc-miR-2268	-0.357358537237999	7.63174324356411	0.56610274780445	0.701674279641114	0.3
ppc-miR-8304a-3p	0.374752513787608	3.20610504892102	0.580746721878489	0.717503207998262	0.3
ppc-miR-2235a-5p	0.363569350643976	4.03798459903332	0.58425906476445	0.71891439932698	0.3
ppc-miR-8263-3p	0.33846420880343	9.24151972204366	0.585643061592735	0.71891439932698	0.3
ppc-miR-2233	0.330909481197147	13.7441351006388	0.593368847105331	0.726071145180005	0.3
ppc-miR-8286a-3p	0.328240681286624	10.1316401417263	0.596685550540857	0.727455220084251	0.3
ppc-miR-8255-3p	0.349180718140443	3.81360133655343	0.598298679703757	0.727455220084251	0.3
ppc-miR-63d	-0.3141707453245	9.12631744543674	0.612766436542744	0.742688434164149	0.3
ppc-miR-8252a-5p	0.321103436760506	4.82429709474467	0.61970525277225	0.748729059343129	0.3
ppc-miR-8229b-3p	0.51500724757588	1.03832955898355	0.625430641405487	0.753270237919187	0.3
ppc-miR-84d-5p	0.301846547498788	5.9047902377674	0.631005279660972	0.757572882838525	0.3
ppc-miR-2259	-0.295932258939904	12.3198062432483	0.632959066601379	0.757572882838525	0.3
ppc-miR-2238g-3p	-0.285805434596786	10.4218781566385	0.644806090138249	0.769348076395481	0.3
ppc-miR-38	-0.281490662942531	11.7107016231522	0.649651499385817	0.771860401814975	0.3
ppc-miR-8325-3p	-0.388798680535293	1.67752502528173	0.650942323201663	0.771860401814975	0.3
ppc-miR-2238h-5p	0.409378282191837	1.23685553182216	0.665431254336985	0.786605464231683	0.3
ppc-miR-83-3p	-0.26369033320716	13.5908439140288	0.670355933161969	0.788869244073615	0.3
ppc-miR-71b-3p	-0.27114677132357	5.16589897162358	0.671953454123074	0.788869244073615	0.3
ppc-miR-8229b-5p	0.317634550732427	2.874966351788	0.67455047631804	0.788869244073615	0.3
ppc-miR-2255	0.26246622255593	6.19580442482146	0.676101475949736	0.788869244073615	0.3
ppc-miR-8251-3p	-0.291169820583416	3.07748079345608	0.677644859791695	0.788869244073615	0.3
ppc-miR-8364g-3p	0.415242402535316	1.35537746419866	0.687710531009733	0.796126634171063	0.3
ppc-miR-8352-3p	0.276145156258442	3.60774881243784	0.688036333970292	0.796126634171063	0.3
ppc-miR-8364s-5p	0.532690696260488	0.533366844515707	0.692819450760683	0.799246535064282	0.3
ppc-miR-8250d-3p	0.278250703960425	2.47560538829706	0.696248035011926	0.800789782010713	0.3
ppc-miR-8225-3p	0.238930569675116	5.0635577243698	0.708577843228981	0.81253088010988	0.3
ppc-miR-8228-5p	0.230299068155423	5.72451933332081	0.71406964084486	0.816384096846512	0.3
ppc-miR-8221-5p	0.226043350834347	7.87698552442032	0.716664724436997	0.816912468629077	0.3
ppc-miR-2235d-5p	-0.38109291908359	0.679629026262375	0.72381824593217	0.819714197337225	0.3
ppc-miR-8270-3p	0.374767512090883	1.21624574604328	0.724587758782034	0.819714197337225	0.3
ppc-miR-36-3p	-0.217903369519125	9.04959936930588	0.725543375711017	0.819714197337225	0.3
ppc-miR-8364j-3p	0.224331414674793	5.14665024007474	0.729175293539916	0.819980153149037	0.3
ppc-miR-2240b	-0.217408545549236	6.18524361442709	0.730060658547837	0.819980153149037	0.3
ppc-miR-8364g-5p	-0.272680790539055	1.91932999961765	0.737026863472079	0.825383885116393	0.3
ppc-miR-240	0.184934857701029	6.2581350189059	0.770016905745898	0.859814795628801	0.3
ppc-miR-2250	0.177818305527926	10.4923058525664	0.774210025320434	0.861983836330599	0.3
ppc-miR-2a-3p	0.172716277905514	10.541443465324	0.780512381579343	0.864882808746386	0.3
ppc-miR-8248-5p	0.271069148169289	1.56876153341516	0.781330161426239	0.864882808746386	0.3
ppc-miR-2a-5p	-0.169003785064882	9.13715386872841	0.785405561084346	0.866888558776094	0.3
ppc-miR-8286b-3p	-0.15956151503421	5.66670514369526	0.802060234631111	0.881040231406828	0.3
ppc-miR-2234b	0.185766954032526	3.53577978201836	0.802827782665752	0.881040231406828	0.3
ppc-miR-2238k-3p	-0.1400521940875	10.2561915085919	0.821259146451517	0.896312402184383	0.3
ppc-miR-8364e-3p	0.170062965601879	2.26321264105761	0.823482588107759	0.896312402184383	0.3
ppc-miR-8226-3p	-0.139715823422972	6.86516550451415	0.823764923156405	0.896312402184383	0.3
ppc-miR-2237a	-0.133091251252833	11.8987230461226	0.829859938951737	0.898384441197768	0.3
ppc-miR-8215b-5p	-0.133266081898453	7.50096458078613	0.831031683762253	0.898384441197768	0.3
ppc-miR-8319-3p	-0.14431067083269	3.53163493773536	0.832706205287748	0.898384441197768	0.3
ppc-miR-8250d-5p	0.130578135496793	4.11196667201344	0.845488281552581	0.909612392793928	0.3
ppc-miR-2238k-5p	0.129188657535818	3.15583532622421	0.862739283434775	0.923528454224799	0.3
ppc-miR-63i-3p	0.106673312386978	12.3948439836103	0.863245918048246	0.923528454224799	0.3
ppc-miR-8344-3p	0.151912089212419	1.95864318724884	0.871420121338378	0.929559401681191	0.3
ppc-miR-8271-3p	0.137324173216936	2.77410884250484	0.873737296619396	0.929559401681191	0.3
ppc-miR-2238i-5p	0.141186819532879	2.13650343953882	0.884747676535931	0.93866581748826	0.3
ppc-miR-8364d-3p	-0.0868670161092227	4.48960936068584	0.896291890415585	0.948286723837484	0.3
ppc-miR-2238g-5p	0.0961290488134915	2.37406243866289	0.901131365287339	0.950780476322454	0.3
ppc-miR-8278-3p	0.107730831383324	2.51755594309789	0.909194611736017	0.956652572238721	0.3
ppc-miR-8364k-3p	-0.0652044871289389	4.31212892052429	0.927868344906842	0.968629107186922	0.3
ppc-miR-8364c-2-3p	-0.0652044871289389	4.31212892052429	0.927868344906842	0.968629107186922	0.3
ppc-miR-84c-5p	0.0577723742493502	5.42082434401376	0.928164183649087	0.968629107186922	0.3
ppc-miR-232	0.0527082561646048	5.24834924167497	0.938153209037278	0.976393149623037	0.3
ppc-miR-8282b-5p	-0.0583922973450991	3.61354425918344	0.941907741598987	0.977644078678624	0.3
ppc-miR-8364p-3p	0.0631031927958327	0.775288688355451	1	1	0.3
ppc-miR-8364u-3p	0.177674435837995	0.687908530942499	1	1	0.3
ppc-miR-8364k-5p	-0.157311819706995	0.336252909526988	1	1	0.3
ppc-miR-8304b-3p	-0.157311819706995	0.336252909526988	1	1	0.3
ppc-miR-63k-5p	0.0948598186422591	1.46893160056107	1	1	0.3
ppc-miR-8326-5p	0.0631832823028474	1.03756526371521	1	1	0.3
ppc-miR-84d-3p	0.0629777473270132	0.454316102280741	1	1	0.3
ppc-miR-8298-3p	0.0628839900988522	0.262248845973189	1	1	0.3
ppc-miR-8248-3p	-0.0355247960378367	-0.0119497186495198	1	1	0.3
ppc-miR-8304a-5p	-0.0355247960378367	-0.0119497186495198	1	1	0.3
ppc-miR-8309-3p	-0.0355247960378367	-0.0119497186495198	1	1	0.3
ppc-miR-8353-3p	-0.0355247960378367	-0.0119497186495198	1	1	0.3
ppc-miR-8231-5p	-0.0294431092932208	1.48831485783233	1	1	0.3
ppc-miR-8315-3p	0.00465052747568773	4.65498415413569	1	1	0.3
